# Supplementary material for: Different Strategies of Preimplantation Genetic Testing for Aneuploidies in Women of Advanced Maternal Age: A Systematic Review and Meta-Analysis
Source: J Clin Med. 2021 Aug 30;10(17):3895. doi: 10.3390/jcm10173895 (PMC8432243; doi:10.3390/jcm10173895)
Supplement: Supplementary file 1 [file jcm-10-03895-s001.zip]

Archive with 1 entries (1 files):
- jcm-1284683-supplementary.pdf
